# Supplementary material for: Semi-parametric empirical Bayes factor for genome-wide association studies
Source: Eur J Hum Genet. 2021 Jan 25;29(5):800–7. doi: 10.1038/s41431-020-00800-x (PMC8110551; doi:10.1038/s41431-020-00800-x)
Supplement: Supplementary file 2 — get_bf [file 41431_2020_800_MOESM2_ESM.txt]

# ds
# "SNPID", "Chr", "Pos", y", "v_y",  "p"

# est_result
# "pi", "p_b", "pm", "a", "herit"


##SP_EBF
prha_sp_ebf<-function(y,v_y,a,p_b){
  prha_1<-dnorm(y,a,sqrt(v_y))*p_b
  prha_x<-sum(prha_1)
  return(prha_x)
}

prh0<-function(y,v_y){
  prh0<-dnorm(y,0,sqrt(v_y))
  return(prh0)
}

get_sp_ebf<-function(y,v_y,a,p_b){
  A<-0
  sp_ebf<-c(rep(0,length(y)))
  for(i in 1:length(y)){
    A<-A+1
    sp_ebf[A]<-prh0(y[A],v_y[A])/prha_sp_ebf(y[A],v_y[A],a,p_b)
  }
  return(sp_ebf)
}

#SP_EBF<-get_sp_sbf(y=ds$y,v_y=ds$v_y,a=est_result$a,p_b=est_result$p_b)


##ABF
prha_abf<-function(y,v_y,w){
  prha<-dnorm(y,0,sqrt(v_y+w))
  return(prha)
}

get_abf<-function(y,v_y,w){
  A<-0
  abf<-c(rep(0,length(y)))
  for(i in 1:length(y)){
    A<-A+1
    abf[A]<-prh0(y[A],v_y[A])/prha_abf(y[A],v_y[A],w)
  }
  return(abf)
}

#ABF<-get.abf(y=ds$y, v_y=ds$v_y, 0.21^2)


##BF
get_bf <- function(y, v_y, a, p_b, w, w_e){
  SP_EBF<-get_sp_ebf(y, v_y, a, p_b)
  ABF<-get_abf(y, v_y, w)
  PN_EBF<-get_abf(y, v_y, w_e)
  bf_result<-data.frame(SP_EBF=SP_EBF, ABF=ABF, PN_EBF=PN_EBF)
  return(bf_result)
}

#bf_result <- get_bf(ds$y, ds$v_y, est_result$a, est_result$p_b, 0.21^2)
