# Supplementary material for: Semi-parametric empirical Bayes factor for genome-wide association studies
Source: Eur J Hum Genet. 2021 Jan 25;29(5):800–7. doi: 10.1038/s41431-020-00800-x (PMC8110551; doi:10.1038/s41431-020-00800-x)
Supplement: Supplementary file 3 — get_graph [file 41431_2020_800_MOESM3_ESM.txt]

# Figure1
g1 <- function(p_b,a,pi,main,xlim,ylim,col){
  par(mgp=c(2.5,1,0))
  par(mar=c(4, 4, 1, 1) + 0.1)
  par(cex = 1)
  ylab=expression(paste(italic(hat(g))," (probability density)"))
  xlab=expression(paste("Genotype log-odds ratio, ",italic(beta),sep=""))
  len_a <-length(a)
  after=len_a/2
  a <- append(a, 0, after=after)
  p_b <- append(p_b, 0, after=after)
  wid <-a[2]-a[1]
  p_b2 <- p_b/sum(p_b*wid)
  plot(a,p_b2,col=col,lwd=2,lty=1,xlim=xlim,ylim=ylim,type = "l",xlab=xlab,ylab=ylab,main=main)
  pi_out <- as.character(format(round(pi*100,1),nsmall=1))
  text(0.12*xlim[2]/0.3, 28.2*ylim[2]/30, expression(paste(hat(pi), " = ")),adj=1)
  text(0.25*xlim[2]/0.3, 28*ylim[2]/30, paste(pi_out, " %",sep=""),adj=1)
}


# Figure2
g2 <- function(SNPID, Chr, Pos, BF, main, ylim){
  
  par(mex=1)
  
  manhattan_data <- data.frame(SNPID=SNPID, Chr=Chr, Pos=Pos, BF=BF)
  
  Pos_max <-  numeric(22)
  
  Pos_control <- numeric(length(manhattan_data$SNPID))
  
  Chr_group <- numeric(length(manhattan_data$Chr))
  
  lab_Chr <- numeric(22)
  
  for(i in 1:22){
    manhattan_data_Chr <- manhattan_data[Chr == i,]
    Pos_max[i] <- max(manhattan_data_Chr$Pos)
    Chr_group[Chr == i] <- i
    
    if(i == 1){
      Pos_control[Chr == i] <- 0
    }else{
      Pos_control[Chr == i] <- sum(Pos_max[1:(i-1)])
    }
    
    if(i == 1){
      lab_Chr[i] <- Pos_max[i]/2
    }else{
      lab_Chr[i] <- sum(Pos_max[1:(i-1)])+Pos_max[i]/2
    }
  }
  
  Pos_all <- Pos + Pos_control
  
  color <- rainbow(22)
  
  manhattan_data_2 <- data.frame(Pos_all=Pos_all, BF=BF)
  
  plot(manhattan_data_2$Pos_all,-log10(manhattan_data_2$BF), col = color[Chr_group],
       pch = 20, cex = 0.5, 
       main = main, cex.main = 0.7,
       xlab = "Chromosome", xaxt = "n", bty = "n",
       ylab = paste("-log10(", main, ")", sep=""), ylim=ylim, cex.lab = 0.7, cex.axis = 0.7)
  
  axis(side=1, at=lab_Chr, labels=c(1:22), cex.axis = 0.7)
}


# P-value
#g2(SNPID=result$SNPID, Chr=result$Chr, Pos=result$Pos, BF=result$P, main="P-value", ylim=c(0,10))
#abline(a=-log10(5.0*10^(-8)), b=0, col = "red", lwd = 2)

# SP-EBF
#g2(SNPID=result$SNPID, Chr=result$Chr, Pos=result$Pos, BF=result$SP_EBF, main="SP-EBF", ylim=c(-1,8))
