# Supplementary material for: Semi-parametric empirical Bayes factor for genome-wide association studies
Source: Eur J Hum Genet. 2021 Jan 25;29(5):800–7. doi: 10.1038/s41431-020-00800-x (PMC8110551; doi:10.1038/s41431-020-00800-x)
Supplement: Supplementary file 5 — simulation_cor [file 41431_2020_800_MOESM5_ESM.txt]

## correlation

setwd("/home/morisawa/SP-EBF/")
basedir <- paste(getwd(), "/", sep = "")

s = 20

r_ts_all <- numeric(32)
r_ta_all <- numeric(32)
r_tp_all <- numeric(32)
r_sa_all <- numeric(32)
r_ts_top <- numeric(32)
r_ta_top <- numeric(32)
r_tp_top <- numeric(32)
r_sa_top <- numeric(32)


for(setting in 1:8){
  
  for(g_type in 1:4){
    
    r_ts_all_i <- numeric(s)
    r_ta_all_i <- numeric(s)
    r_tp_all_i <- numeric(s)
    r_sa_all_i <- numeric(s)
    r_ts_top_i <- numeric(s)
    r_ta_top_i <- numeric(s)
    r_tp_top_i <- numeric(s)
    r_sa_top_i <- numeric(s)
    
    for(i in 1:s){
      
      # Loading data (result)
      load(paste(basedir, "simulation/result/setting", setting, "/g", g_type, "/", i, "_result.RData", sep=""))
      
      # result
      # "SNPID", "beta_hat", "beta", "v", "maf", "P", "SP_EBF", "ABF", "BF_true", "PN_EBF"
      
      result$SP_EBF <- ifelse(is.na(result$SP_EBF), 0, result$SP_EBF) 
      
      r_ts_all_i[i] <- cor(result$BF_true, result$SP_EBF, method = "spearman")
      r_ta_all_i[i] <- cor(result$BF_true, result$ABF, method = "spearman")
      r_tp_all_i[i] <- cor(result$BF_true, result$PN_EBF, method = "spearman")
      r_sa_all_i[i] <- cor(result$SP_EBF, result$ABF, method = "spearman")
      
      result_rank<-data.frame(beta_hat = result$beta_hat, beta = result$beta, v = result$v,
                              P = result$P, rank_P = rank(result$P),
                              SP_EBF = result$SP_EBF, rank_SP_EBF = rank(result$SP_EBF),
                              ABF = result$ABF, rank_ABF = rank(result$ABF),
                              BF_true = result$BF_true, rank_BF_true = rank(result$BF_true),
                              PN_EBF = result$PN_EBF, rank_PN_EBF = rank(result$PN_EBF))
      
      result_rank_top <- result_rank[result_rank$rank_BF_true <= 500,]
      
      r_ts_top_i[i] <- cor(result_rank_top$BF_true, result_rank_top$SP_EBF, method = "spearman")
      r_ta_top_i[i] <- cor(result_rank_top$BF_true, result_rank_top$ABF, method = "spearman")
      r_tp_top_i[i] <- cor(result_rank_top$BF_true, result_rank_top$PN_EBF, method = "spearman")
      r_sa_top_i[i] <- cor(result_rank_top$SP_EBF, result_rank_top$ABF, method = "spearman")
      
    }
    
    r_ts_all[g_type + (setting - 1) * 4] <- mean(r_ts_all_i)
    r_ta_all[g_type + (setting - 1) * 4] <- mean(r_ta_all_i)
    r_tp_all[g_type + (setting - 1) * 4] <- mean(r_tp_all_i)
    r_sa_all[g_type + (setting - 1) * 4] <- mean(r_sa_all_i)
    r_ts_top[g_type + (setting - 1) * 4] <- mean(r_ts_top_i)
    r_ta_top[g_type + (setting - 1) * 4] <- mean(r_ta_top_i)
    r_tp_top[g_type + (setting - 1) * 4] <- mean(r_tp_top_i)
    r_sa_top[g_type + (setting - 1) * 4] <- mean(r_sa_top_i)
    
  }
}
  
setting <- rep(1:8, rep(4, times = 8))

g_type <- rep(1:4, times = 8)

cor <- data.frame(setting, g_type, r_ts_all, r_ta_all, r_tp_all, r_sa_all, r_ts_top, r_ta_top, r_tp_top, r_sa_top)

setwd(paste(basedir, "simulation/cor", sep=""))
save(cor, file=paste("cor.RData", sep=""))
  
