# Supplementary material for: Semi-parametric empirical Bayes factor for genome-wide association studies
Source: Eur J Hum Genet. 2021 Jan 25;29(5):800–7. doi: 10.1038/s41431-020-00800-x (PMC8110551; doi:10.1038/s41431-020-00800-x)
Supplement: Supplementary file 6 — simulation_graph [file 41431_2020_800_MOESM6_ESM.txt]

### simulation_graph

setwd("/home/morisawa/SP-EBF/")
basedir <- paste(getwd(), "/", sep = "")

s = 20


## effect sizes distribution overlay

for(setting in 1:8){
  
  for(g_type in 1:4){
    
    # g 
    # pi_k, theta_k, omega_k
    
    if(g_type == 1){
      
      # g1 wakefield
      pi_k <- c(1, 0, 0, 0)
      theta_k <- c(0, 0, 0, 0)
      omega_k <- c(0.21, 0, 0, 0)
      
    }else if(g_type == 2){
      
      # g2 Stephens
      pi_k <- c(0.5, 0.3, 0.15, 0.05)
      theta_k <- c(0, 0, 0, 0)
      omega_k <- c(0.01, 0.02, 0.05, 0.1)
      
    }else if(g_type == 3){
      
      # g3 symmetrical multi-peak distribution
      pi_k <- c(0.5, 0.3, 0.1, 0.1)
      theta_k <- c(0, 0, -0.05, 0.05)
      omega_k <- c(0.01, 0.02, 0.01, 0.01)
      
    }else if(g_type == 4){
      
      # g4 Asymmetrical multi-peak distribution
      pi_k <- c(0.5, 0.3, 0.18, 0.02)
      theta_k <- c(0, 0, -0.05, 0.05)
      omega_k <- c(0.01, 0.02, 0.01, 0.01)
      
    }
    
    pi_group <- numeric(s)
    w_group <- numeric(s)
    
    setwd(paste(basedir, "simulation/graph/setting", setting, "/g", g_type, sep=""))
    
    tiff(filename = paste("esd_graph_setting", setting, "_g", g_type, ".tiff", sep=""), height = 4, width = 4, units = "in", res = 600, compression = "lzw")
    
    par(ps=10)
    par(mgp=c(2.5,1,0))
    par(mar=c(4, 4, 1, 1) + 0.1)
    par(cex = 1)
    
    xlim <- c(-0.3,0.3)
    ylim=c(0,30)
    
    ylab=expression(paste(italic(hat(g))," (probability density)"))
    xlab=expression(paste("Genotype log-odds ratio, ",italic(beta),sep=""))
    
    for(i in 1:s){
      # Loading data (est)
      load(paste(basedir, "simulation/result/setting", setting, "/g", g_type, "/", i, "_est.RData", sep=""))
      
      if(i == 1){
        
        p_b_sum <- est$p_b
        a <- est$a
        
      }else{
        
        p_b_sum <- p_b_sum + est$p_b
        
      }
      
      pi_group[i] <- est$pi 
      
      # Loading data (est_ABF_prior)
      load(paste(basedir, "simulation/result/setting", setting, "/g", g_type, "/", i, "_est_PN.RData", sep=""))
      
      # est_PN
      # list(pi=pi, w=w, loglike=Q, itr=itr)
      
      w_group[i] <- est_PN$w
      
    }
    
    x_x <- seq(-0.5, 0.5, by = 0.005)
    y_sum <- x_x * 0
    
    for(i in 1:s){
      y_i = dnorm(x_x, mean = 0, sd = sqrt(w_group[i]))
      y_sum = y_sum + y_i
    }
    
    y_y = y_sum / s
    
    plot(x_x, y_y, col = "green", lwd=2, lty=1,xlim=xlim, ylim=ylim, type = "l", xlab=xlab, ylab=ylab)
    par(new = T)
    
    
    p_b_mean <- p_b_sum / s
    p_b = p_b_mean
    len_a <-length(a)
    after = len_a/2
    a <- append(a, 0, after=after)
    p_b <- append(p_b, 0, after=after)
    wid <-a[2]-a[1]
    p_b2 <- p_b/sum(p_b*wid)
    
    points(a, p_b2, col = "red", lwd=2, lty=1, xlim=xlim, ylim=ylim, type = "l")
    
    pi_mean <- mean(pi_group)
    
    pi_out <- as.character(format(round(pi_mean * 100, 1), nsmall=1))
    
    text(0.2*xlim[2]/0.3, 28.2*ylim[2]/30, expression(paste("mean ", hat(pi), " = ")),adj=1)
    text(0.3*xlim[2]/0.3, 28*ylim[2]/30, paste(pi_out, " %",sep=""),adj=1)
    
    curve(pi_k[1] * dnorm(x, mean = theta_k[1], sd = omega_k[1]) +
            pi_k[2] * dnorm(x, mean = theta_k[2], sd = omega_k[2]) +
            pi_k[3] * dnorm(x, mean = theta_k[3], sd = omega_k[3]) +
            pi_k[4] * dnorm(x, mean = theta_k[4], sd = omega_k[4]),
          from = -0.35, to = 0.35, add = T, col = "blue", lwd = 2)
    
    abline(a=0,b=0)
    
    dev.off()
    
  }
}


### 1_result.RData

i = 1          # first simulation

for(setting in 1:8){
  
  g_type = 4
  
  # Loading data (result)
  load(paste(basedir, "simulation/result/setting", setting, "/g", g_type, "/", i, "_result.RData", sep=""))
  
  setwd(paste(basedir, "simulation/graph/setting", setting, "/g", g_type, sep=""))
  
  
  ## scatter plot coded by beta_hat
  
  for(code_type in 1:1){
    
    if(code_type == 1){
      
      # beta_hat
      code <- result$beta_hat
      code_name <- "beta_hat"
      code_pattern <- c(9/10, 99/100, 999/1000)
      
      labels=c(expression(paste("Small |", hat(beta), "|", sep="")),
               expression(paste("Medium |", hat(beta), "|", sep="")),
               expression(paste("Large |", hat(beta), "|", sep="")),
               expression(paste("Really Large |", hat(beta), "|", sep="")))
      
    }else if(code_type == 2){
      
      # v
      code <- result$v
      code_name <- "v"
      code_pattern <- c(1/4, 2/4, 3/4)
      
      labels=c(paste("Small ", code_name, sep=""),
               paste("Medium ", code_name, sep=""),
               paste("Large ", code_name, sep=""),
               paste("Really Large ", code_name, sep=""))
      
    }
    
    color <- c(rgb(1, 0, 0, alpha = 0.5),
               rgb(1, 1, 0, alpha = 0.5),
               rgb(0, 1, 0, alpha = 0.5),
               rgb(0, 0, 1, alpha = 0.5))
    
    color.leg <- c(rgb(1, 0, 0, alpha = 1),
                   rgb(1, 1, 0, alpha = 1),
                   rgb(0, 1, 0, alpha = 1),
                   rgb(0, 0, 1, alpha = 1))
    
    code.group <- numeric(length(code))
    code.group[rank(abs(code)) < length(abs(code)) * code_pattern[1]] <- 1      # Small(red)
    code.group[rank(abs(code)) >= length(abs(code)) * code_pattern[1] & 
                 rank(abs(code)) < length(abs(code)) * code_pattern[2]] <- 2    # Medium(yellow)
    code.group[rank(abs(code)) >= length(abs(code)) * code_pattern[2] & 
                 rank(abs(code)) < length(abs(code)) * code_pattern[3]] <- 3    # Large(green)
    code.group[rank(abs(code)) >= length(abs(code)) * code_pattern[3]] <- 4     # Really Large(blue)
    
    tiff(filename=paste("ABF-P_col_", code_name, "_g", g_type, "_", i, ".tiff", sep = ""), width=5, height=5, units = "in", res = 600, compression = "lzw")
    par(mex = 1.5)
    par(mgp=c(2.5,1,0))
    par(mar=c(4, 4, 1, 1) + 0.1)
    plot(-log10(result$ABF),-log10(result$P), col = color[code.group],
         pch = 16, xlab = "-log10(ABF)", ylab = "-log10(P)", cex.lab = 1, cex.axis = 1, 
         main= "ABF", cex.main = 1)
    abline(a=-log10(5.0*10^(-8)), b=0, col = "red", lwd = 2)
    legend( "bottomright", legend=labels, col=color.leg, pch=16, cex=1, bty="n")
    dev.off()
    
    tiff(filename=paste("SP_EBF-P_col_", code_name, "_g", g_type, "_", i, ".tiff", sep = ""), width=5, height=5, units = "in", res = 600, compression = "lzw")
    par(mex = 1.5)
    par(mgp=c(2.5,1,0))
    par(mar=c(4, 4, 1, 1) + 0.1)
    plot(-log10(result$SP_EBF),-log10(result$P), col = color[code.group],
         pch = 16, xlab = "-log10(SP-EBF)", ylab = "-log10(P)", cex.lab = 1, cex.axis = 1,
         main= "SP-EBF", cex.main = 1)
    abline(a=-log10(5.0*10^(-8)), b=0, col = "red", lwd = 2)
    legend( "bottomright", legend=labels, col=color.leg, pch=16, cex=1, bty="n")
    dev.off()
    
    tiff(filename=paste("PN_EBF-P_col_", code_name, "_g", g_type, "_", i, ".tiff", sep = ""), width=5, height=5, units = "in", res = 600, compression = "lzw")
    par(mex = 1.5)
    par(mgp=c(2.5,1,0))
    par(mar=c(4, 4, 1, 1) + 0.1)
    plot(-log10(result$PN_EBF),-log10(result$P), col = color[code.group],
         pch = 16, xlab = "-log10(PN_EBF)", ylab = "-log10(P)", cex.lab = 1, cex.axis = 1, 
         main= "PN_EBF", cex.main = 1)
    abline(a=-log10(5.0*10^(-8)), b=0, col = "red", lwd = 2)
    legend( "bottomright", legend=labels, col=color.leg, pch=16, cex=1, bty="n")
    dev.off()
  }
  
  
  
  ## rank
  
  result_rank<-data.frame(beta_hat = result$beta_hat, beta = result$beta, v = result$v,
                          P = result$P, rank_P = rank(result$P),
                          SP_EBF = result$SP_EBF, rank_SP_EBF = rank(result$SP_EBF),
                          ABF = result$ABF, rank_ABF = rank(result$ABF),
                          BF_true = result$BF_true, rank_BF_true = rank(result$BF_true),
                          PN_EBF = result$PN_EBF, rank_PN_EBF = rank(result$PN_EBF))
  
  result_rank_top <- result_rank[result_rank$rank_BF_true <= 500,]
  
  color <- c(rgb(1, 0, 0, alpha = 0.7),
             rgb(1, 1, 0, alpha = 0.7),
             rgb(0, 1, 0, alpha = 0.7),
             rgb(0, 0, 1, alpha = 0.7))
  
  color_group <- numeric(length(result_rank_top$beta_hat))
  color_group[rank(abs(result_rank_top$beta_hat)) < length(result_rank_top$beta_hat)/4*1] <- 1    # Small
  color_group[rank(abs(result_rank_top$beta_hat)) >= length(result_rank_top$beta_hat)/4*1 & 
                rank(abs(result_rank_top$beta_hat)) < length(result_rank_top$beta_hat)/4*2] <- 2     # Medium
  color_group[rank(abs(result_rank_top$beta_hat)) >= length(result_rank_top$beta_hat)/4*2 & 
                rank(abs(result_rank_top$beta_hat)) < length(result_rank_top$beta_hat)/4*3] <- 3    # Large
  color_group[rank(abs(result_rank_top$beta_hat)) >= length(result_rank_top$beta_hat)/4*3] <- 4      # Really Large
  
  labels=c(expression(paste("Small |", hat(beta), "|", sep="")),
           expression(paste("Medium |", hat(beta), "|", sep="")),
           expression(paste("Large |", hat(beta), "|", sep="")),
           expression(paste("Really Large |", hat(beta), "|", sep="")))
  
  xlim = range(result_rank_top$rank_BF_true)
  ylim = range(result_rank_top$rank_SP_EBF, result_rank_top$rank_ABF, result_rank_top$rank_PN_EBF)
  
  tiff(filename = paste("rank_SP_EBF_g", g_type, "_", i, ".tiff", sep=""), width=5, height=5, units = "in", res = 600, compression = "lzw")
  par(mex=1.5)
  par(mgp=c(2.5,1,0))
  par(mar=c(4, 4, 1, 1) + 0.1)
  plot(result_rank_top$rank_BF_true, result_rank_top$rank_SP_EBF,
       xlim = xlim, ylim = rev(ylim),
       xlab="rank(TBF)", ylab="rank(SP_EBF)", cex.lab = 1,
       col = color[color_group], pch = 16, cex = 0.75)
  abline(a=0,b=1)
  legend("bottomleft", legend = labels, 
         col=color[c(1, 2, 3, 4)], 
         pch=16, pt.cex = 0.75, cex = 0.75)
  dev.off()
  
  tiff(filename = paste("rank_ABF_g", g_type, "_", i, ".tiff", sep=""), width=5, height=5, units = "in", res = 600, compression = "lzw")
  par(mex=1.5)
  par(mgp=c(2.5,1,0))
  par(mar=c(4, 4, 1, 1) + 0.1)
  plot(result_rank_top$rank_BF_true, result_rank_top$rank_ABF,
       xlim = xlim, ylim = rev(ylim),
       xlab="rank(TBF)", ylab="rank(ABF)", cex.lab = 1,
       col = color[color_group], pch = 16, cex = 0.75)
  abline(a=0,b=1)
  legend("bottomleft", legend = labels, 
         col=color[c(1, 2, 3, 4)], 
         pch=16, pt.cex = 0.75, cex = 0.75)
  dev.off()
  
  tiff(filename = paste("rank_PN_EBF_g", g_type, "_", i, ".tiff", sep=""), width=5, height=5, units = "in", res = 600, compression = "lzw")
  par(mex=1.5)
  par(mgp=c(2.5,1,0))
  par(mar=c(4, 4, 1, 1) + 0.1)
  plot(result_rank_top$rank_BF_true, result_rank_top$rank_PN_EBF,
       xlim = xlim, ylim = rev(ylim),
       xlab="rank(TBF)", ylab="rank(PN_EBF)", cex.lab = 1,
       col = color[color_group], pch = 16, cex = 0.75)
  abline(a=0,b=1)
  legend("bottomleft", legend = labels, 
         col=color[c(1, 2, 3, 4)], 
         pch=16, pt.cex = 0.75, cex = 0.75)
  dev.off()
  
}
