# Supplementary material for: Semi-parametric empirical Bayes factor for genome-wide association studies
Source: Eur J Hum Genet. 2021 Jan 25;29(5):800–7. doi: 10.1038/s41431-020-00800-x (PMC8110551; doi:10.1038/s41431-020-00800-x)
Supplement: Supplementary file 7 — SP-EBF.code [file 41431_2020_800_MOESM7_ESM.txt]

## Preparing for analysis ------------------------------------------------------
setwd("/home/morisawa/SP-EBF")

basedir <- paste(getwd(), "/", sep = "")

disease <- "Bipolar"
filename <- "pgc.bip.full.2012-04.txt"


## Read the GWAS dataset -------------------------------------------------------

setwd(paste(basedir, disease, "/data/", sep=""))

dsn <- paste(filename, sep="")
ds0 <- read.table(dsn, header=T, fill=TRUE, na.strings=c("."))

# ds0(Bipolar)
# "snipid", "hg18chr", "bp", "a1", "a2", "or",
# "se", "pval", "info", "ngt", "CEUaf"

ds <- na.omit(ds0)

ds$SNPID <- ds$snpid
ds$Chr <- ds$hg18chr
ds$Pos <- ds$bp
ds$beta_hat <- log(ds$or)
ds$v <- ds$se^2
ds$P <- ds$pval

maf <- as.numeric(as.character(ds$CEUaf))

for(i in 1:length(maf)){
  if(maf[i] >= 0.5){
    maf[i] <- 1-maf[i]
  }	
}

ds$maf <- maf

ds <- data.frame(ds[c("SNPID", "Chr", "Pos", "beta_hat", "v", "P", "maf")])

# ds
# "SNPID", "Chr", "Pos", beta_hat", "v",  "P", "maf"

save(ds, file = paste(disease, ".RData", sep=""))


## Estimate the effect size distribution ---------------------------------------

setwd(paste(basedir, "functions/", sep=""))
source("SP-HMM_0.5.R")

est <- hmm_em_aut(y = ds$beta_hat, v = ds$v, emitr=2000, prev = NA, p = NA, brk = 1, nbs=0)

setwd(paste(basedir, disease, "/result/", sep=""))
save(est, file = paste(disease, "_est.RData", sep=""))

# est
# "pi", "p_b", "pm", "a", "herit"


## Estimate W ---------------------------------------

est_PN <- PN_EBF_em(y = ds$beta_hat, v_y = ds$v, emitr = 2000, brk = 1) 

# est_PN
# list(pi = pi, w = w, loglike = Q, itr = itr)

setwd(paste(basedir, disease, "/result/", sep=""))
save(est_PN, file = paste(disease, "est_PN.RData", sep=""))


## Culculation the BF ----------------------------------------------------------

setwd(paste(basedir, "functions/", sep=""))
source("get_bf.R")

bf_result <- get_bf(y = ds$beta_hat, v_y = ds$v, a = est$a, p_b = est$p_b,
                    w = 0.21^2, w_e = est_PN$w)

# bf_result
# "SP_EBF", "ABF", "PN_EBF"

result <- data.frame(SNPID = ds$SNPID, Chr = ds$Chr, Pos = ds$Pos, maf = ds$maf,
                     beta_hat = ds$beta_hat, v = ds$v, P = ds$P,
                     SP_EBF = bf_result$SP_EBF, ABF = bf_result$ABF, PN_EBF = bf_result$PN_EBF)

# result
# "SNPID", "Chr", "Pos", beta_hat", "v", "P", "SP_EBF", "ABF"

setwd(paste(basedir, disease, "/result/", sep=""))
save(result, file=paste(disease, "_result.RData", sep=""))


## Figure1 ---------------------------------------------------------------------

setwd(paste(basedir, "functions/", sep=""))
source("get_graph.R")

setwd(paste(basedir, disease, "/graph/", sep=""))

tiff(filename = "Fig1.tiff", height = 4, width = 4, units = "in", res = 600, compression = "lzw")

par(ps=10)

g1(p_b=est_result$p_b, a=est_result$a, pi=est_result$pi, main="",
   xlim <- c(-0.3,0.3), ylim=c(0,30), col="red3")

curve(dnorm(x,0,0.21),-0.35,0.35,add=T,col="blue",lwd=2)

abline(a=0,b=0)

dev.off()


## Figure2 ---------------------------------------------------------------------

setwd(paste(basedir, "functions/", sep = ""))
source("get_graph.R")

setwd(paste(basedir, disease, "/graph/", sep = ""))

tiff(filename = "Fig2.tiff", width=16, height=4, units = "in", res = 600, compression = "lzw")

par(mfcol = c(1, 3))
par(ps=20)

g2(SNPID=result$SNPID, Chr=result$Chr, Pos=result$Pos, BF=result$P, main="P-value", ylim=c(0,10))
abline(a=-log10(5.0*10^(-8)), b=0, col = "red", lwd = 2)

g2(SNPID=result$SNPID, Chr=result$Chr, Pos=result$Pos, BF=result$ABF, main="ABF", ylim=c(-1,8))

g2(SNPID=result$SNPID, Chr=result$Chr, Pos=result$Pos, BF=result$SP_EBF, main="SP-EBF", ylim=c(-1,8))

dev.off()


## Figure3 ---------------------------------------------------------------------

color <- c(rgb(1, 0, 0, alpha = 0.5),
           rgb(1, 1, 0, alpha = 0.5),
           rgb(0, 1, 0, alpha = 0.5),
           rgb(0, 0, 1, alpha = 0.5))

color.leg <- c(rgb(1, 0, 0, alpha = 1),
               rgb(1, 1, 0, alpha = 1),
               rgb(0, 1, 0, alpha = 1),
               rgb(0, 0, 1, alpha = 1))

code <- abs(result$beta_hat)
all <- length(code)

code.group <- numeric(all)

code.group[rank(code) < all/10*9] <- 1                                  # Small(red)
code.group[rank(code) >= all/10*9 & rank(code) < all/100*99] <- 2       # Medium(yellow)
code.group[rank(code) >= all/100*99 & rank(code) < all/1000*999] <- 3   # Large(green)
code.group[rank(code) >= all/1000*999] <- 4                             # Really Large(blue)

labels=c(expression(paste("Small |", hat(beta), "|", sep="")),
         expression(paste("Medium |", hat(beta), "|", sep="")),
         expression(paste("Large |", hat(beta), "|", sep="")),
         expression(paste("Really Large |", hat(beta), "|", sep="")))

setwd(paste(basedir,disease,"/graph/",sep=""))

tiff(filename="Fig3.tiff", width=10, height=5, units = "in", res = 600, compression = "lzw")
par(mfcol = c(1, 2))
par(ps=10)
par(mex = 1.5)
par(mgp=c(2.5,1,0))
par(mar=c(4, 4, 1, 1) + 0.1)
plot(-log10(result$ABF),-log10(result$P), col = color[code.group],
     pch = 16, xlab = "-log10(ABF)", ylab = "-log10(P)", cex.lab = 1, cex.axis = 1, 
     main= "ABF", cex.main = 1)
abline(a=-log10(5.0*10^(-8)), b=0, col = "red", lwd = 2)
legend( "bottomright", legend=labels, col=color.leg, pch=16, cex=1, bty="n")

par(mex = 1.5)
par(mgp=c(2.5,1,0))
par(mar=c(4, 4, 1, 1) + 0.1)
plot(-log10(result$SP_EBF),-log10(result$P), col = color[code.group],
     pch = 16, xlab = "-log10(SP-EBF)", ylab = "-log10(P)", cex.lab = 1, cex.axis = 1,
     main= "SP-EBF", cex.main = 1)
abline(a=-log10(5.0*10^(-8)), b=0, col = "red", lwd = 2)
legend( "bottomright", legend=labels, col=color.leg, pch=16, cex=1, bty="n")

dev.off()


## Figure4 ---------------------------------------------------------------------

# Loading data (result)
setwd(paste(basedir,disease,"/result/",sep=""))
load(paste(disease,"_result.RData",sep=""))

# result
# "SNPID", "Chr", "Pos", beta_hat", "v", "P", "SP_EBF", "ABF"


result_rank<-data.frame(SNPID=result$SNPID, Chr=result$Chr, Pos=result$Pos, beta_hat=result$beta_hat, v=result$v,
                        P=result$P, rank_P=rank(result$P),
                        SP_EBF=result$SP_EBF, rank_SP_EBF=rank(result$SP_EBF),
                        ABF=result$ABF, rank_ABF=rank(result$ABF))

result_rank_top<-result_rank[result_rank$rank_P<=100,]

# We examined "result_rank_top" data.

#result_rank_top[c(1,2,48,75,82,99),]

color <- c(rgb(1, 0, 0, alpha = 0.4),
           rgb(1, 0.7, 0, alpha = 0.4),
           rgb(0.7, 1, 0, alpha = 0.4),
           rgb(0, 0, 1, alpha = 0.4),
           rgb(0.5, 0.2, 0.7, alpha = 0.4),
           rgb(1, 0, 1, alpha = 0.4),
           
           rgb(1, 0, 0, alpha = 1),
           rgb(1, 0.7, 0, alpha = 1),
           rgb(0.7, 1, 0, alpha = 1),
           rgb(0, 0, 1, alpha = 1),
           rgb(0.5, 0.2, 0.7, alpha = 1),
           rgb(1, 0, 1, alpha = 1))

LD.group <- rep(0,length=100)
LD.group[result_rank_top$Chr == 2] <-1               # Chr2:red
LD.group[result_rank_top$Chr == 3] <-2               # Chr3:orange
LD.group[result_rank_top$Chr == 6] <-3               # Chr6:yellowgreen
LD.group[result_rank_top$Chr == 10] <-4              # Chr10:blue
LD.group[result_rank_top$Chr == 11] <-5              # Chr11:purple
LD.group[result_rank_top$Chr == 12] <-6              # Chr12:pinke
LD.group[c(1,2,48,76,82,99)] <- c(7,8,9,10,11,12)

pch <- c(16,17)

cex <- c(1,1.5)

typ.group <- rep(1,length=100)
typ.group[c(1,2,48,76,82,99)] <- 2

labels=c("rs6746896   (Chr2)",
         "rs736408     (Chr3)",
         "rs9371601   (Chr6)",
         "rs10994415 (Chr10)",
         "rs17138230 (Chr11)",
         "rs7296288   (Chr12)" )

setwd(paste(basedir,disease,"/graph/",sep=""))

tiff(filename="Fig4.tiff", width=5, height=5, units = "in", res = 600, compression = "lzw")

par(mex=1.5)
par(mgp=c(2.5,1,0))
par(mar=c(4, 4, 1, 1) + 0.1)

plot(result_rank_top$rank_ABF, result_rank_top$rank_SP_EBF,
     xlim=range(result_rank_top$rank_ABF), ylim=rev(range(result_rank_top$rank_SP_EBF)),
     xlab="rank(ABF)", ylab="rank(SP-EBF)", cex.lab = 1,
     col = color[LD.group], pch = pch[typ.group], cex = cex[typ.group])

abline(a=0,b=1)

legend( "bottomright", legend=labels, col=color[c(7,8,9,10,11,12)], pch=pch[c(2,2,2,2,2,2)], cex=1)

dev.off()


## simulation --------------------------------------------------------------------

#basedir <- paste(getwd(), "/", sep = "")
basedir <- "/home/morisawa/SP-EBF/"

source(paste(basedir, "functions/SP-HMM_0.5.R", sep=""))

source(paste(basedir, "functions/get_bf.R", sep=""))


## constant

s = 20        # number of simulations

m = 1000000  # number of SNPs


for(setting in 1:8){
  
  if(setting == 1){
    
    phi = 0.5    # case ratio
    n = 50000   # sample size
    
    pi = 0.2     # prior probability of h1
    
    shape = 2
    scale = c(50, 60, 70)   
    # 1/rgamma(shape = shape , scale = scale)
    # scales depend on the beta_hat
    
  }else if(setting == 2){
    
    phi = 0.5    # case ratio
    n = 50000   # sample size
    
    pi = 0.2     # prior probability of h1
    
    shape = 2
    scale = c(30, 60, 90)   
    # 1/rgamma(shape = shape , scale = scale)
    # scales depend on the beta_hat
    
  }else if(setting == 3){
    
    phi = 0.5    # case ratio
    n = 50000   # sample size
    
    pi = 0.4     # prior probability of h1
    
    shape = 2
    scale = c(50, 60, 70)   
    # 1/rgamma(shape = shape , scale = scale)
    # scales depend on the beta_hat
    
  }else if(setting == 4){
    
    phi = 0.5    # case ratio
    n = 50000   # sample size
    
    pi = 0.4     # prior probability of h1
    
    shape = 2
    scale = c(30, 60, 90)   
    # 1/rgamma(shape = shape , scale = scale)
    # scales depend on the beta_hat
    
  }else if(setting == 5){
    
    phi = 0.5    # case ratio
    n = 100000   # sample size
    
    pi = 0.2     # prior probability of h1
    
    shape = 2
    scale = c(50, 60, 70)   
    # 1/rgamma(shape = shape , scale = scale)
    # scales depend on the beta_hat
    
  }else if(setting == 6){
    
    phi = 0.5    # case ratio
    n = 100000   # sample size
    
    pi = 0.2     # prior probability of h1
    
    shape = 2
    scale = c(30, 60, 90)   
    # 1/rgamma(shape = shape , scale = scale)
    # scales depend on the beta_hat
    
  }else if(setting == 7){
    
    phi = 0.5    # case ratio
    n = 100000   # sample size
    
    pi = 0.4     # prior probability of h1
    
    shape = 2
    scale = c(50, 60, 70)   
    # 1/rgamma(shape = shape , scale = scale)
    # scales depend on the beta_hat
    
  }else if(setting == 8){
    
    phi = 0.5    # case ratio
    n = 100000   # sample size
    
    pi = 0.4     # prior probability of h1
    
    shape = 2
    scale = c(30, 60, 90)   
    # 1/rgamma(shape = shape , scale = scale)
    # scales depend on the beta_hat
    
  }
  
  
  
  for(g_type in 1:4){
    
    ## creation of datasets
    
    if(g_type == 1){
      
      # g1 wakefield
      pi_k <- c(1, 0, 0, 0)
      theta_k <- c(0, 0, 0, 0)
      omega_k <- c(0.21, 0, 0, 0)
      
    }else if(g_type == 2){
      
      # g2 Stephens
      pi_k <- c(0.5, 0.3, 0.15, 0.05)
      theta_k <- c(0, 0, 0, 0)
      omega_k <- c(0.01, 0.02, 0.05, 0.1)
      
    }else if(g_type == 3){
      
      # g3 symmetrical multi-peak distribution
      pi_k <- c(0.5, 0.3, 0.1, 0.1)
      theta_k <- c(0, 0, -0.05, 0.05)
      omega_k <- c(0.01, 0.02, 0.01, 0.01)
      
    }else if(g_type == 4){
      
      # g4 Asymmetrical multi-peak distribution
      pi_k <- c(0.5, 0.3, 0.18, 0.02)
      theta_k <- c(0, 0, -0.05, 0.05)
      omega_k <- c(0.01, 0.02, 0.01, 0.01)
      
    }
    
    SNPID <- 1:m
    
    for(i in 1:s){
      
      class_beta <- runif(m)
      
      beta <- (class_beta < pi_k[1]) * rnorm(m, mean = theta_k[1], sd = omega_k[1]) +
        ((class_beta >= pi_k[1]) & (class_beta < (pi_k[1] + pi_k[2]))) * rnorm(m, mean = theta_k[2], sd = omega_k[2]) +
        ((class_beta >= (pi_k[1] + pi_k[2])) & (class_beta < (pi_k[1] + pi_k[2] + pi_k[3]))) * rnorm(m, mean = theta_k[3], sd = omega_k[3]) +
        (class_beta >= (pi_k[1] + pi_k[2] + pi_k[3])) * rnorm(m, mean = theta_k[4], sd = omega_k[4])
      
      class_beta_hat <- runif(m)
      beta <- (class_beta_hat < pi) * beta
      
      class_maf <- rep(1, m) + (class_beta_hat < pi) + (rank(abs(beta)) > (m - sum(class_beta_hat < pi) / 2))
      maf <- 1/rgamma(m, shape = shape , scale = scale[class_maf])
      maf_unsuit <- ifelse((maf > 0.5) | (maf < 0.01), 1, 0)
      n_unsuit <- sum(maf_unsuit)
      
      while(n_unsuit != 0){
        maf <- (1 - maf_unsuit) * maf + maf_unsuit * 1/rgamma(m, shape = shape , scale = scale[class_maf])
        maf_unsuit <- ifelse((maf > 0.5) | (maf < 0.01), 1, 0)
        n_unsuit <- sum(maf_unsuit)
      }
      
      v <- 1/(2 * maf * (1-maf) * n * phi * (1-phi))
      
      beta_hat <- rnorm(m, mean = beta, sd = sqrt(v))
      
      ds <- data.frame(SNPID, beta, maf, v, beta_hat)
      
      # ds
      # SNPID, beta, maf, v, beta_hat
      
      setwd(paste(basedir, "simulation/data/setting", setting, "/g", g_type, sep=""))
      save(ds, file=paste(i, ".RData", sep=""))
      
      
      
      ## estimaton of effect size distributions
      
      est <- hmm_em_aut(y=ds$beta_hat, v_y=ds$v, emitr=2000, prev=NA, p=NA, brk=1, nbs=0) 
      
      # est
      # "pi", "p_b", "pm", "a", "herit"
      
      setwd(paste(basedir, "simulation/result/setting", setting, "/g", g_type, sep=""))
      save(est, file = paste(i, "_est.RData",sep=""))
      
      ## estimation of W
      
      est_PN <- PN_EBF_em(y=ds$beta_hat, v_y=ds$v, emitr=2000,brk=1) 
      
      # est_PN
      # list(pi=pi, w=w, loglike=Q, itr=itr)
      
      save(est_PN, file = paste(i, "_est_PN.RData",sep=""))
      
      
      
      ## Calculation the BF
      
      bf_result <- get_bf(y = ds$beta_hat, v_y = ds$v, a = est$a, p_b = est$p_b,
                          w = 0.21^2, w_e = est_PN$w)
      
      # bf_result
      # "SP_EBF", "ABF", "N_EBF"
      
      P = pnorm(abs(ds$beta_hat), mean = 0, sd = sqrt(ds$v), lower.tail=F) * 2
      
      BF_true <- dnorm(ds$beta_hat, mean = 0, sd = sqrt(ds$v)) / 
        (pi_k[1] * dnorm(ds$beta_hat, mean = theta_k[1], sd = sqrt(omega_k[1]^2 + ds$v)) +
           pi_k[2] * dnorm(ds$beta_hat, mean = theta_k[2], sd = sqrt(omega_k[2]^2 + ds$v)) +
           pi_k[3] * dnorm(ds$beta_hat, mean = theta_k[3], sd = sqrt(omega_k[3]^2 + ds$v)) +
           pi_k[4] * dnorm(ds$beta_hat, mean = theta_k[4], sd = sqrt(omega_k[4]^2 + ds$v)))
      
      result <- data.frame(SNPID = ds$SNPID, beta_hat = ds$beta_hat, beta = ds$beta, v = ds$v,
                           maf = ds$maf, P = P,
                           SP_EBF = bf_result$SP_EBF, ABF = bf_result$ABF, BF_true = BF_true,
                           PN_EBF = bf_result$PN_EBF)
      
      # result
      # "SNPID", "beta_hat", "beta", "v", "maf", "P", "SP_EBF", "ABF", "BF_true", "PN_EBF"
      
      setwd(paste(basedir, "simulation/result/setting", setting, "/g", g_type, sep=""))
      save(result,file=paste(i, "_result.RData",sep=""))
      
    }
  }
}


## Figure5 ---------------------------------------------------------------------

i = 1          # first simulation

g_type = 4

setting = 5

# Loading data (result)
load(paste(basedir, "simulation/result/setting", setting, "/g", g_type, "/", i, "_result.RData", sep=""))
setwd(paste(basedir, "simulation/graph/setting", setting, "/g", g_type, sep=""))

## rank

result_rank<-data.frame(beta_hat = result$beta_hat, beta = result$beta, v = result$v,
                        P = result$P, rank_P = rank(result$P),
                        SP_EBF = result$SP_EBF, rank_SP_EBF = rank(result$SP_EBF),
                        ABF = result$ABF, rank_ABF = rank(result$ABF),
                        BF_true = result$BF_true, rank_BF_true = rank(result$BF_true))

result_rank_top <- result_rank[result_rank$rank_BF_true <= 500,]

color <- c(rgb(1, 0, 0, alpha = 0.7),
           rgb(1, 1, 0, alpha = 0.7),
           rgb(0, 1, 0, alpha = 0.7),
           rgb(0, 0, 1, alpha = 0.7))

color_group <- numeric(length(result_rank_top$beta_hat))
color_group[rank(abs(result_rank_top$beta_hat)) < length(result_rank_top$beta_hat)/4*1] <- 1      # Small
color_group[rank(abs(result_rank_top$beta_hat)) >= length(result_rank_top$beta_hat)/4*1 & 
              rank(abs(result_rank_top$beta_hat)) < length(result_rank_top$beta_hat)/4*2] <- 2    # Medium
color_group[rank(abs(result_rank_top$beta_hat)) >= length(result_rank_top$beta_hat)/4*2 & 
              rank(abs(result_rank_top$beta_hat)) < length(result_rank_top$beta_hat)/4*3] <- 3    # Large
color_group[rank(abs(result_rank_top$beta_hat)) >= length(result_rank_top$beta_hat)/4*3] <- 4     # Really Large

labels=c(expression(paste("Small |", hat(beta), "|", sep="")),
         expression(paste("Medium |", hat(beta), "|", sep="")),
         expression(paste("Large |", hat(beta), "|", sep="")),
         expression(paste("Really Large |", hat(beta), "|", sep="")))

xlim = range(result_rank_top$rank_BF_true)
ylim = range(result_rank_top$rank_SP_EBF, result_rank_top$rank_ABF)

tiff(filename="Fig5.tiff", width=10, height=5, units = "in", res = 600, compression = "lzw")
par(mfcol = c(1, 2))

par(mex=1.5)
par(mgp=c(2.5,1,0))
par(mar=c(4, 4, 1, 1) + 0.1)
plot(result_rank_top$rank_BF_true, result_rank_top$rank_ABF,
     xlim = xlim, ylim = rev(ylim),
     xlab="rank(TBF)", ylab="rank(ABF)", cex.lab = 1,
     col = color[color_group], pch = 16, cex = 0.75)
abline(a=0,b=1)
legend("bottomleft", legend = labels, 
       col=color[c(1, 2, 3, 4)], 
       pch=16, pt.cex = 0.75, cex = 0.75)

par(mex=1.5)
par(mgp=c(2.5,1,0))
par(mar=c(4, 4, 1, 1) + 0.1)
plot(result_rank_top$rank_BF_true, result_rank_top$rank_SP_EBF,
     xlim = xlim, ylim = rev(ylim),
     xlab="rank(TBF)", ylab="rank(SP_EBF)", cex.lab = 1,
     col = color[color_group], pch = 16, cex = 0.75)
abline(a=0,b=1)
legend("bottomleft", legend = labels, 
       col=color[c(1, 2, 3, 4)], 
       pch=16, pt.cex = 0.75, cex = 0.75)
dev.off()
