# Supplementary material for: Semi-parametric empirical Bayes factor for genome-wide association studies
Source: Eur J Hum Genet. 2021 Jan 25;29(5):800–7. doi: 10.1038/s41431-020-00800-x (PMC8110551; doi:10.1038/s41431-020-00800-x)
Supplement: Supplementary file 8 — SP-EBF_code_bip [file 41431_2020_800_MOESM8_ESM.txt]

## Preparing for analysis ------------------------------------------------------

setwd("/home/morisawa/SP-EBF")
basedir <- paste(getwd(), "/", sep = "")

disease <- "Bipolar"
filename <- "pgc.bip.full.2012-04.txt"


## Read the GWAS dataset -------------------------------------------------------

setwd(paste(basedir, disease, "/data/", sep=""))

dsn <- paste(filename, sep="")
ds0 <- read.table(dsn, header=T, fill=TRUE, na.strings=c("."))

# ds0(Bipolar)
# "snipid", "hg18chr", "bp", "a1", "a2", "or",
# "se", "pval", "info", "ngt", "CEUaf"

ds <- na.omit(ds0)

ds$SNPID <- ds$snpid
ds$Chr <- ds$hg18chr
ds$Pos <- ds$bp
ds$beta_hat <- log(ds$or)
ds$v <- ds$se^2
ds$P <- ds$pval

maf <- as.numeric(as.character(ds$CEUaf))

for(i in 1:length(maf)){
  if(maf[i] >= 0.5){
    maf[i] <- 1-maf[i]
  }	
}

ds$maf <- maf

ds <- data.frame(ds[c("SNPID", "Chr", "Pos", "beta_hat", "v", "P", "maf")])

# ds
# "SNPID", "Chr", "Pos", beta_hat", "v",  "P", "maf"

save(ds, file = paste(disease, ".RData", sep=""))


## Estimate the effect size distribution ---------------------------------------

setwd(paste(basedir, "functions/", sep=""))
source("SP-HMM_0.5.R")

est <- hmm_em_aut(y = ds$beta_hat, v = ds$v, emitr=2000, prev = NA, p = NA, brk = 1, nbs=0)

setwd(paste(basedir, disease, "/result/", sep=""))
save(est, file = paste(disease, "_est.RData", sep=""))

# est
# "pi", "p_b", "pm", "a", "herit"


## Estimate W ---------------------------------------

est_PN <- PN_EBF_em(y = ds$beta_hat, v_y = ds$v, emitr = 2000, brk = 1) 

# est_PN
# list(pi = pi, w = w, loglike = Q, itr = itr)

setwd(paste(basedir, disease, "/result/", sep=""))
save(est_PN, file = paste(disease, "est_PN.RData", sep=""))


## Culculation the BF ----------------------------------------------------------

setwd(paste(basedir, "functions/", sep=""))
source("get_bf.R")

bf_result <- get_bf(y = ds$beta_hat, v_y = ds$v, a = est$a, p_b = est$p_b,
                    w = 0.21^2, w_e = est_PN$w)

# bf_result
# "SP_EBF", "ABF", "PN_EBF"

result <- data.frame(SNPID = ds$SNPID, Chr = ds$Chr, Pos = ds$Pos, maf = ds$maf,
                     beta_hat = ds$beta_hat, v = ds$v, P = ds$P,
                     SP_EBF = bf_result$SP_EBF, ABF = bf_result$ABF, PN_EBF = bf_result$PN_EBF)

# result
# "SNPID", "Chr", "Pos", beta_hat", "v", "P", "SP_EBF", "ABF"

setwd(paste(basedir, disease, "/result/", sep=""))
save(result, file=paste(disease, "_result.RData", sep=""))


## Figure1 ---------------------------------------------------------------------

setwd(paste(basedir, "functions/", sep=""))
source("get_graph.R")

setwd(paste(basedir, disease, "/graph/", sep=""))

tiff(filename = "esd_graph.tiff", height = 4, width = 4, units = "in", res = 600, compression = "lzw")

par(ps=10)

g1(p_b = est$p_b, a = est$a, pi = est$pi, main = "",
   xlim = c(-0.3,0.3), ylim = c(0,30), col = "red3")

curve(dnorm(x, 0, 0.21), -0.35, 0.35, add = T, col = "blue", lwd = 2)

curve(dnorm(x, 0, sqrt(est_PN$w)), -0.35, 0.35, add = T, col = "green", lwd = 2)

abline(a = 0,b = 0)

dev.off()


## Figure2 ---------------------------------------------------------------------

setwd(paste(basedir, "functions/", sep = ""))
source("get_graph.R")

setwd(paste(basedir, disease, "/graph/", sep = ""))

tiff(filename = "manhattan_P.tiff", width = 5, height = 4, units = "in", res = 600, compression = "lzw")
g2(SNPID = result$SNPID, Chr = result$Chr, Pos = result$Pos, BF = result$P, main = "P-value", ylim = c(0,10))
abline(a = -log10(5.0*10^(-8)), b = 0, col = "red", lwd = 2)
dev.off()

tiff(filename = "manhattan_ABF.tiff", width = 5, height = 4, units = "in", res = 600, compression = "lzw")
g2(SNPID = result$SNPID, Chr = result$Chr, Pos = result$Pos, BF = result$ABF, main = "ABF", ylim = c(-1,8))
dev.off()

tiff(filename = "manhattan_SP_EBF.tiff", width = 5, height = 4, units = "in", res = 600, compression = "lzw")
g2(SNPID = result$SNPID, Chr = result$Chr, Pos = result$Pos, BF = result$SP_EBF, main = "SP-EBF", ylim = c(-1,8))
dev.off()

tiff(filename = "manhattan_PN_EBF.tiff", width = 5, height = 4, units = "in", res = 600, compression = "lzw")
g2(SNPID = result$SNPID, Chr = result$Chr, Pos = result$Pos, BF = result$PN_EBF, main = "PN-EBF", ylim = c(-1,8))
dev.off()


## Figure3 ---------------------------------------------------------------------

color <- c(rgb(1, 0, 0, alpha = 0.5),
             rgb(1, 1, 0, alpha = 0.5),
             rgb(0, 1, 0, alpha = 0.5),
             rgb(0, 0, 1, alpha = 0.5))
  
color.leg <- c(rgb(1, 0, 0, alpha = 1),
                 rgb(1, 1, 0, alpha = 1),
                 rgb(0, 1, 0, alpha = 1),
                 rgb(0, 0, 1, alpha = 1))

code <- abs(result$beta_hat)
all <- length(code)

code.group <- numeric(all)

code.group[rank(code) < all/10*9] <- 1                                  # Small(red)
code.group[rank(code) >= all/10*9 & rank(code) < all/100*99] <- 2       # Medium(yellow)
code.group[rank(code) >= all/100*99 & rank(code) < all/1000*999] <- 3   # Large(green)
code.group[rank(code) >= all/1000*999] <- 4                             # Really Large(blue)
  
labels=c(expression(paste("Small |", hat(beta), "|", sep="")),
         expression(paste("Medium |", hat(beta), "|", sep="")),
         expression(paste("Large |", hat(beta), "|", sep="")),
         expression(paste("Really Large |", hat(beta), "|", sep="")))

setwd(paste(basedir,disease,"/graph/",sep=""))

tiff(filename = "ABF-P_col_beta_hat.tiff", width = 5, height = 5, units = "in", res = 600, compression = "lzw")
par(mex = 1.5)
par(mgp = c(2.5, 1,0))
par(mar = c(4, 4, 1, 1) + 0.1)
plot(-log10(result$ABF), -log10(result$P), col = color[code.group],
     pch = 16, xlab = "-log10(ABF)", ylab = "-log10(P)", cex.lab = 1, cex.axis = 1, xlim = c(-2, 8),
     main = "ABF", cex.main = 1)
abline(a = -log10(5.0*10^(-8)), b = 0, col = "red", lwd = 2)
legend( "bottomright", legend = labels, col = color.leg, pch = 16, cex = 1, bty = "n")
dev.off()

tiff(filename = "SP_EBF-P_col_beta_hat.tiff", width = 5, height = 5, units = "in", res = 600, compression = "lzw")
par(mex = 1.5)
par(mgp = c(2.5, 1,0))
par(mar = c(4, 4, 1, 1) + 0.1)
plot(-log10(result$SP_EBF), -log10(result$P), col = color[code.group],
     pch = 16, xlab = "-log10(SP-EBF)", ylab = "-log10(P)", cex.lab = 1, cex.axis = 1, xlim = c(-2, 8),
     main = "SP-EBF", cex.main = 1)
abline(a =-log10(5.0*10^(-8)), b = 0, col = "red", lwd = 2)
legend( "bottomright", legend = labels, col = color.leg, pch = 16, cex = 1, bty = "n")
dev.off()

tiff(filename = "PN_EBF-P_col_beta_hat.tiff", width = 5, height = 5, units = "in", res = 600, compression = "lzw")
par(mex = 1.5)
par(mgp = c(2.5, 1,0))
par(mar = c(4, 4, 1, 1) + 0.1)
plot(-log10(result$PN_EBF), -log10(result$P), col = color[code.group],
     pch = 16, xlab = "-log10(PN-EBF)", ylab = "-log10(P)", cex.lab = 1, cex.axis = 1, xlim = c(-2, 8),
     main = "PN-EBF", cex.main = 1)
abline(a =-log10(5.0*10^(-8)), b = 0, col = "red", lwd = 2)
legend( "bottomright", legend = labels, col = color.leg, pch = 16, cex = 1, bty = "n")
dev.off()


## Figure4 ---------------------------------------------------------------------

# Loading data (result)
setwd(paste(basedir,disease,"/result/",sep=""))
load(paste(disease,"_result.RData",sep=""))

# result
# "SNPID", "Chr", "Pos", beta_hat", "v", "P", "SP_EBF", "ABF"


result_rank<-data.frame(SNPID=result$SNPID, Chr=result$Chr, Pos=result$Pos, beta_hat=result$beta_hat, v=result$v,
                        P=result$P, rank_P=rank(result$P),
                        SP_EBF=result$SP_EBF, rank_SP_EBF=rank(result$SP_EBF),
                        ABF=result$ABF, rank_ABF=rank(result$ABF))

result_rank_top<-result_rank[result_rank$rank_P<=100,]

# We examined "result_rank_top" data.

#result_rank_top[c(1,2,48,75,82,99),]

color <- c(rgb(1, 0, 0, alpha = 0.4),
           rgb(1, 0.7, 0, alpha = 0.4),
           rgb(0.7, 1, 0, alpha = 0.4),
           rgb(0, 0, 1, alpha = 0.4),
           rgb(0.5, 0.2, 0.7, alpha = 0.4),
           rgb(1, 0, 1, alpha = 0.4),
           
           rgb(1, 0, 0, alpha = 1),
           rgb(1, 0.7, 0, alpha = 1),
           rgb(0.7, 1, 0, alpha = 1),
           rgb(0, 0, 1, alpha = 1),
           rgb(0.5, 0.2, 0.7, alpha = 1),
           rgb(1, 0, 1, alpha = 1))

LD.group <- rep(0,length=100)
LD.group[result_rank_top$Chr == 2] <-1               # Chr2:red
LD.group[result_rank_top$Chr == 3] <-2               # Chr3:orange
LD.group[result_rank_top$Chr == 6] <-3               # Chr6:yellowgreen
LD.group[result_rank_top$Chr == 10] <-4              # Chr10:blue
LD.group[result_rank_top$Chr == 11] <-5              # Chr11:purple
LD.group[result_rank_top$Chr == 12] <-6              # Chr12:pinke
LD.group[c(1,2,48,76,82,99)] <- c(7,8,9,10,11,12)

pch <- c(16,17)

cex <- c(1,1.5)

typ.group <- rep(1,length=100)
typ.group[c(1,2,48,76,82,99)] <- 2

labels=c("rs6746896   (Chr2)",
         "rs736408     (Chr3)",
         "rs9371601   (Chr6)",
         "rs10994415 (Chr10)",
         "rs17138230 (Chr11)",
         "rs7296288   (Chr12)" )

setwd(paste(basedir,disease,"/graph/",sep=""))

tiff(filename="Fig4.tiff", width=5, height=5, units = "in", res = 600, compression = "lzw")

par(mex=1.5)
par(mgp=c(2.5,1,0))
par(mar=c(4, 4, 1, 1) + 0.1)

plot(result_rank_top$rank_ABF, result_rank_top$rank_SP_EBF,
     xlim=range(result_rank_top$rank_ABF), ylim=rev(range(result_rank_top$rank_SP_EBF)),
     xlab="rank(ABF)", ylab="rank(SP-EBF)", cex.lab = 1,
     col = color[LD.group], pch = pch[typ.group], cex = cex[typ.group])

abline(a=0,b=1)

legend( "bottomright", legend=labels, col=color[c(7,8,9,10,11,12)], pch=pch[c(2,2,2,2,2,2)], cex=1)

dev.off()


## Figure1S ---------------------------------------------------------------------

# Loading data (result)
setwd(paste(basedir, disease, "/result/", sep=""))
load(paste(disease, "_result.RData", sep=""))

setwd(paste(basedir, disease, "/graph/", sep=""))

color <- c(rgb(1, 0, 0, alpha = 0.5),
           rgb(1, 1, 0, alpha = 0.5),
           rgb(0, 1, 0, alpha = 0.5),
           rgb(0, 0, 1, alpha = 0.5))

color.leg <- c(rgb(1, 0, 0, alpha = 1),
               rgb(1, 1, 0, alpha = 1),
               rgb(0, 1, 0, alpha = 1),
               rgb(0, 0, 1, alpha = 1))

code <- result$v
code_name <- "v"
all <- length(code)

code.group <- numeric(all)

code.group[rank(code) < all/4*1] <- 1                           # Small(red)
code.group[rank(code) >= all/4*1 & rank(code) < all/4*2] <- 2   # Medium(yellow)
code.group[rank(code) >= all/4*2 & rank(code) < all/4*3] <- 3   # Large(green)
code.group[rank(code) >= all/4*3] <- 4                          # Really Large(blue)


labels=c(paste("Small ", code_name, sep=""),
         paste("Medium ", code_name, sep=""),
         paste("Large ", code_name, sep=""),
         paste("Really Large ", code_name, sep=""))

tiff(filename="ABF-P_col_v.tiff", width=5, height=5, units = "in", res = 600, compression = "lzw")
par(mex = 1.5)
par(mgp=c(2.5,1,0))
par(mar=c(4, 4, 1, 1) + 0.1)
plot(-log10(result$ABF),-log10(result$P), col = color[code.group],
     pch = 16, xlab = "-log10(ABF)", ylab = "-log10(P)", cex.lab = 1, cex.axis = 1, 
     main= "ABF", cex.main = 1)
abline(a=-log10(5.0*10^(-8)), b=0, col = "red", lwd = 2)
legend( "bottomright", legend=labels, col=color.leg, pch=16, cex=1, bty="n")
dev.off()

tiff(filename="SP_EBF-P_col_v.tiff", width=5, height=5, units = "in", res = 600, compression = "lzw")
par(mex = 1.5)
par(mgp=c(2.5,1,0))
par(mar=c(4, 4, 1, 1) + 0.1)
plot(-log10(result$SP_EBF),-log10(result$P), col = color[code.group],
     pch = 16, xlab = "-log10(SP-EBF)", ylab = "-log10(P)", cex.lab = 1, cex.axis = 1,
     main= "SP-EBF", cex.main = 1)
abline(a=-log10(5.0*10^(-8)), b=0, col = "red", lwd = 2)
legend( "bottomright", legend=labels, col=color.leg, pch=16, cex=1, bty="n")
dev.off()


## Figure2S ---------------------------------------------------------------------

# Loading data (result)
setwd(paste(basedir, disease,"/result/", sep=""))
load(paste(disease, "_result.RData", sep=""))

setwd(paste(basedir, disease, "/graph/", sep=""))

color <- c(rgb(1, 0, 0, alpha = 0.5),
           rgb(1, 1, 0, alpha = 0.5),
           rgb(0, 1, 0, alpha = 0.5),
           rgb(0, 0, 1, alpha = 0.5))

color.leg <- c(rgb(1, 0, 0, alpha = 1),
               rgb(1, 1, 0, alpha = 1),
               rgb(0, 1, 0, alpha = 1),
               rgb(0, 0, 1, alpha = 1))

code <- result$maf
code_name <- "MAF"
all <- length(code)

code.group <- numeric(all)

code.group[rank(code) < all/4*1] <- 4                           # Small(blue)
code.group[rank(code) >= all/4*1 & rank(code) < all/4*2] <- 3   # Medium(green)
code.group[rank(code) >= all/4*2 & rank(code) < all/4*3] <- 2   # Large(yellow)
code.group[rank(code) >= all/4*3] <- 1                          # Really Large(red)

labels=c(paste("Really Large ", code_name, sep=""),
         paste("Large ", code_name, sep=""),
         paste("Medium ", code_name, sep=""),
         paste("Small ", code_name, sep=""))

tiff(filename="ABF-P_col_maf.tiff", width=5, height=5, units = "in", res = 600, compression = "lzw")
par(mex = 1.5)
par(mgp=c(2.5,1,0))
par(mar=c(4, 4, 1, 1) + 0.1)
plot(-log10(result$ABF),-log10(result$P), col = color[code.group],
     pch = 16, xlab = "-log10(ABF)", ylab = "-log10(P)", cex.lab = 1, cex.axis = 1, 
     main= "ABF", cex.main = 1)
abline(a=-log10(5.0*10^(-8)), b=0, col = "red", lwd = 2)
legend( "bottomright", legend=labels, col=color.leg, pch=16, cex=1, bty="n")
dev.off()

tiff(filename="SP_EBF-P_col_maf.tiff", width=5, height=5, units = "in", res = 600, compression = "lzw")
par(mex = 1.5)
par(mgp=c(2.5,1,0))
par(mar=c(4, 4, 1, 1) + 0.1)
plot(-log10(result$SP_EBF),-log10(result$P), col = color[code.group],
     pch = 16, xlab = "-log10(SP-EBF)", ylab = "-log10(P)", cex.lab = 1, cex.axis = 1,
     main= "SP-EBF", cex.main = 1)
abline(a=-log10(5.0*10^(-8)), b=0, col = "red", lwd = 2)
legend( "bottomright", legend=labels, col=color.leg, pch=16, cex=1, bty="n")
dev.off()


## LD clumping ---------------------------------------------------------------------

setwd(paste(basedir, disease, "/data/", sep=""))
system("tar zxvf 1kg_phase1_all.tar.gz")

setwd(paste(basedir, disease, "/result/", sep=""))
bip.p <- data.frame(SNP=result$SNPID, CHR=result$Chr, BP=result$Pos, P=result$P)
write.table(bip.p, file = "p.clumping.in", row.names=FALSE, quote=FALSE)
write.table(bip.p$SNP, file = "clumping.extract", row.names=FALSE, quote=FALSE)

system("plink --bfile ../data/1kg_phase1_all --keep ../data/eur.keep --extract clumping.extract --clump p.clumping.in --clump-kb 500 --clump-r2 0.1 --clump-p1 1.0 --clump-p2 1.0 --maf 0.02 --out p")
bip.p.clumped <- read.table("p.clumped", header = T, stringsAsFactors = F)
clumped_snps <- unique(c(bip.p.clumped$SNP))

result_ld <- result[result$SNPID %in% clumped_snps,]
result_ld_rank<-data.frame(SNPID=result_ld$SNPID, Chr=result_ld$Chr, Pos=result_ld$Pos, beta_hat=result_ld$beta_hat, v=result_ld$v,
                           P=result_ld$P, rank_P=rank(result_ld$P),
                           SP_EBF=result_ld$SP_EBF, rank_SP_EBF=rank(result_ld$SP_EBF),
                           ABF=result_ld$ABF, rank_ABF=rank(result_ld$ABF), stringsAsFactors = FALSE)

save(result_ld_rank, file = paste(disease, "_result_LD.RData", sep = ""))


## Figure8S ---------------------------------------------------------------------

# Loading data (result_ld_rank)
setwd(paste(basedir, disease, "/result/", sep=""))
load(paste(disease,"_result_LD.RData",sep=""))

# result_ld_rank
# "SNPID" "Chr" "Pos" "beta_hat" "v" "P" "rank_P" "SP_EBF" "rank_SP_EBF" "ABF" "rank_ABF"

result_ld_rank_top<-result_ld_rank[result_ld_rank$rank_P<=100,]

color <- c(rgb(1, 0, 0, alpha = 1),
           rgb(1, 1, 0, alpha = 1),
           rgb(0, 1, 0, alpha = 1),
           rgb(0, 0, 1, alpha = 1))

code <- abs(result_ld_rank_top$beta_hat)
all <- length(code)

code.group <- numeric(all)

code.group[rank(code) < all/4*1] <- 1                           # Small(red)
code.group[rank(code) >= all/4*1 & rank(code) < all/4*2] <- 2   # Medium(yellow)
code.group[rank(code) >= all/4*2 & rank(code) < all/4*3] <- 3   # Large(green)
code.group[rank(code) >= all/4*3] <- 4                          # Really Large(blue)

labels=c(expression(paste("Small |", hat(beta), "|", sep="")),
         expression(paste("Medium |", hat(beta), "|", sep="")),
         expression(paste("Large |", hat(beta), "|", sep="")),
         expression(paste("Really Large |", hat(beta), "|", sep="")))

setwd(paste(basedir, disease, "/graph/", sep=""))

tiff(filename="Fig8S.tiff", width=5, height=5, units = "in", res = 600, compression = "lzw")

par(mex=1.5)
par(mgp=c(2.5,1,0))
par(mar=c(4, 4, 1, 1) + 0.1)

xlim = c(1, 120)
ylim = rev(c(1, 1000))

#xlim = range(result_ld_rank_top$rank_ABF)
#ylim = rev(range(result_ld_rank_top$rank_SP_EBF))

plot(result_ld_rank_top$rank_ABF, result_ld_rank_top$rank_SP_EBF,
     xlim = xlim, ylim = ylim,
     xlab="rank(ABF)", ylab="rank(SP-EBF)", cex.lab = 1,
     col = color[code.group], pch = 16, cex = 1)

abline(a=0,b=1)

legend( "bottomright", legend=labels, col=color, pch=16, cex=1, bty="y")

dev.off()
