# Supplementary material for: Semi-parametric empirical Bayes factor for genome-wide association studies
Source: Eur J Hum Genet. 2021 Jan 25;29(5):800–7. doi: 10.1038/s41431-020-00800-x (PMC8110551; doi:10.1038/s41431-020-00800-x)
Supplement: Supplementary file 10 — SP-EBF_code_scz [file 41431_2020_800_MOESM10_ESM.txt]

## Preparing for analysis ------------------------------------------------------
setwd("/home/morisawa/SP-EBF")

basedir <- paste(getwd(), "/", sep = "")
disease <- "Schizophrenia"
filename <- "Schizophrenia.txt"


## Read the GWAS dataset -------------------------------------------------------

setwd(paste(basedir, disease, "/data/", sep = ""))

dsn <- paste(filename, sep = "")
ds0 <- read.table(dsn,header = T,fill = TRUE, na.strings = c("."))

ds <- na.omit(ds0)

# ds(Schizophrenia)
# "hg19chrc",	"snpid",	"a1",	"a2",	"bp",	"info",	"or",	"se",	"p",	"ngt"

ds$SNPID <- ds$snpid

ds$Chr <- ds$hg19chrc

ds$Chr <- c(rep(1, length(ds$Chr[ds$Chr == "chr1"])),
            rep(2, length(ds$Chr[ds$Chr == "chr2"])),
            rep(3, length(ds$Chr[ds$Chr == "chr3"])),
            rep(4, length(ds$Chr[ds$Chr == "chr4"])),
            rep(5, length(ds$Chr[ds$Chr == "chr5"])),
            rep(6, length(ds$Chr[ds$Chr == "chr6"])),
            rep(7, length(ds$Chr[ds$Chr == "chr7"])),
            rep(8, length(ds$Chr[ds$Chr == "chr8"])),
            rep(9, length(ds$Chr[ds$Chr == "chr9"])),
            rep(10, length(ds$Chr[ds$Chr == "chr10"])),
            rep(11, length(ds$Chr[ds$Chr == "chr11"])),
            rep(12, length(ds$Chr[ds$Chr == "chr12"])),
            rep(13, length(ds$Chr[ds$Chr == "chr13"])),
            rep(14, length(ds$Chr[ds$Chr == "chr14"])),
            rep(15, length(ds$Chr[ds$Chr == "chr15"])),
            rep(16, length(ds$Chr[ds$Chr == "chr16"])),
            rep(17, length(ds$Chr[ds$Chr == "chr17"])),
            rep(18, length(ds$Chr[ds$Chr == "chr18"])),
            rep(19, length(ds$Chr[ds$Chr == "chr19"])),
            rep(20, length(ds$Chr[ds$Chr == "chr20"])),
            rep(21, length(ds$Chr[ds$Chr == "chr21"])),
            rep(22, length(ds$Chr[ds$Chr == "chr22"])),
            rep(23, length(ds$Chr[ds$Chr == "chrX"]))
)

ds$Pos <- ds$bp
ds$beta_hat <- log(ds$or)
ds$se <- ds$se
ds$v <- ds$se^2
ds$P <- ds$p

ds <- data.frame(ds[c("SNPID", "Chr", "Pos", "beta_hat", "v", "P")])

# ds
# "SNPID", "Chr", "Pos", beta_hat", "v",  "P"

save(ds, file = paste(disease, ".RData", sep = ""))


## Estimate the effect size distribution ---------------------------------------

setwd(paste(basedir, "functions/", sep=""))
source("SP-HMM_0.5.R")

est <- hmm_em_aut(y = ds$beta_hat, v = ds$v, emitr=2000, prev = NA, p = NA, brk = 1, nbs=0)

setwd(paste(basedir, disease, "/result", sep=""))
save(est, file = paste(disease, "_est.RData", sep=""))

# est
# "pi", "p_b", "pm", "a", "herit"


## Estimate W ---------------------------------------

est_PN <- PN_EBF_em(y = ds$beta_hat, v_y = ds$v, emitr = 2000, brk = 1) 

# est_PN
# list(pi = pi, w = w, loglike = Q, itr = itr)

setwd(paste(basedir, disease, "/result", sep=""))
save(est_PN, file = paste(disease, "_est_PN.RData", sep=""))


## Culculation the BF ----------------------------------------------------------

setwd(paste(basedir, "functions/", sep=""))
source("get_bf.R")

bf_result <- get_bf(y = ds$beta_hat, v_y = ds$v, a = est$a, p_b = est$p_b,
                    w = 0.21^2, w_e = est_PN$w)

# bf_result
# "SP_EBF", "ABF", "N_EBF"

result <- data.frame(SNPID = ds$SNPID, Chr = ds$Chr, Pos = ds$Pos,
                     beta_hat = ds$beta_hat, v = ds$v, P = ds$P,
                     SP_EBF = bf_result$SP_EBF, ABF = bf_result$ABF, PN_EBF = bf_result$PN_EBF)

# result
# "SNPID", "Chr", "Pos", beta_hat", "v", "P", "SP_EBF", "ABF", "PN_EBF"

setwd(paste(basedir, disease, "/result/", sep=""))
save(result, file=paste(disease, "_result.RData", sep=""))


## FigureS2 ---------------------------------------------------------------------

setwd(paste(basedir, "functions/", sep = ""))
source("get_graph.R")

setwd(paste(basedir, disease, "/graph/", sep = ""))

tiff(filename = "esd_graph.tiff", height = 4, width = 4, units = "in", res = 600, compression = "lzw")

par(ps = 10)

g1(p_b = est$p_b, a = est$a, pi = est$pi, main = "",
   xlim = c(-0.3, 0.3), ylim = c(0, 30), col = "purple3")

#cols <- c("red3","seagreen4","royalblue","purple3","darkorange","yellow2","white")

curve(dnorm(x, 0, 0.21), -0.35, 0.35, add = T, col = "blue", lwd = 2)

curve(dnorm(x, 0, sqrt(est_PN$w)), -0.35, 0.35, add = T, col = "green", lwd = 2)

abline(a = 0,b = 0)

dev.off()


## FigureS4 ---------------------------------------------------------------------

setwd(paste(basedir, disease, "/graph/", sep = ""))

color <- c(rgb(1, 0, 0, alpha = 0.5),
           rgb(1, 1, 0, alpha = 0.5),
           rgb(0, 1, 0, alpha = 0.5),
           rgb(0, 0, 1, alpha = 0.5))

color.leg <- c(rgb(1, 0, 0, alpha = 1),
               rgb(1, 1, 0, alpha = 1),
               rgb(0, 1, 0, alpha = 1),
               rgb(0, 0, 1, alpha = 1))

code <- abs(result$beta_hat)
all <- length(code)

code.group <- numeric(all)

code.group[rank(code) < all/10*9] <- 1                                  # Small(red)
code.group[rank(code) >= all/10*9 & rank(code) < all/100*99] <- 2       # Medium(yellow)
code.group[rank(code) >= all/100*99 & rank(code) < all/1000*999] <- 3   # Large(green)
code.group[rank(code) >= all/1000*999] <- 4                             # Really Large(blue)

labels=c(expression(paste("Small |", hat(beta), "|", sep = "")),
         expression(paste("Medium |", hat(beta), "|", sep = "")),
         expression(paste("Large |", hat(beta), "|", sep = "")),
         expression(paste("Really Large |", hat(beta), "|", sep = "")))

tiff(filename = "ABF-P_col_beta_hat.tiff", width = 5, height = 5, units = "in", res = 600, compression = "lzw")
par(mex = 1.5)
par(mgp = c(2.5, 1, 0))
par(mar = c(4, 4, 1, 1) + 0.1)
plot(-log10(result$ABF), -log10(result$P), col = color[code.group],
     pch = 16, xlab = "-log10(ABF)", ylab = "-log10(P)", cex.lab = 1, cex.axis = 1, 
     main = "ABF", cex.main = 1)
abline(a = -log10(5.0*10^(-8)), b = 0, col = "red", lwd = 2)
legend( "bottomright", legend = labels, col = color.leg, pch = 16, cex = 1, bty = "n")
dev.off()

tiff(filename = "SP_EBF-P_col_beta_hat.tiff", width = 5, height = 5, units = "in", res = 600, compression = "lzw")
par(mex = 1.5)
par(mgp = c(2.5, 1, 0))
par(mar = c(4, 4, 1, 1) + 0.1)
plot(-log10(result$SP_EBF), -log10(result$P), col = color[code.group],
     pch = 16, xlab = "-log10(SP-EBF)", ylab = "-log10(P)", cex.lab = 1, cex.axis = 1,
     main = "SP-EBF", cex.main = 1)
abline(a = -log10(5.0*10^(-8)), b = 0, col = "red", lwd = 2)
legend( "bottomright", legend = labels, col = color.leg, pch = 16, cex = 1, bty = "n")
dev.off()


#zoom
xlim <- c(0, 10)
ylim <- c(0, 10)

tiff(filename = "ABF-P_col_beta_hat_zoom.tiff", width = 5, height = 5, units = "in", res = 600, compression = "lzw")
par(mex = 1.5)
par(mgp = c(2.5, 1, 0))
par(mar = c(4, 4, 1, 1) + 0.1)
plot(-log10(result$ABF), -log10(result$P), col = color[code.group],
     xlim = xlim, ylim = ylim,
     pch = 16, xlab = "-log10(ABF)", ylab = "-log10(P)", cex.lab = 1, cex.axis = 1, 
     main = "ABF", cex.main = 1)
abline(a = -log10(5.0*10^(-8)), b = 0, col = "red", lwd = 2)
legend( "bottomright", legend = labels, col = color.leg, pch = 16, cex = 1, bty = "n")
dev.off()

tiff(filename = "SP_EBF-P_col_beta_hat_zoom.tiff", width = 5, height = 5, units = "in", res = 600, compression = "lzw")
par(mex = 1.5)
par(mgp = c(2.5,1,0))
par(mar = c(4, 4, 1, 1) + 0.1)
plot(-log10(result$SP_EBF), -log10(result$P), col = color[code.group],
     xlim = xlim, ylim = ylim,
     pch = 16, xlab = "-log10(SP-EBF)", ylab = "-log10(P)", cex.lab = 1, cex.axis = 1,
     main = "SP-EBF", cex.main = 1)
abline(a = -log10(5.0*10^(-8)), b = 0, col = "red", lwd = 2)
legend( "bottomright", legend=labels, col = color.leg, pch = 16, cex = 1, bty = "n")
dev.off()
