# Supplementary material for: Semi-parametric empirical Bayes factor for genome-wide association studies
Source: Eur J Hum Genet. 2021 Jan 25;29(5):800–7. doi: 10.1038/s41431-020-00800-x (PMC8110551; doi:10.1038/s41431-020-00800-x)
Supplement: Supplementary file 11 — eur [file 41431_2020_800_MOESM11_ESM.txt]

0 HG00096
0 HG00097
0 HG00099
0 HG00100
0 HG00101
0 HG00102
0 HG00103
0 HG00104
0 HG00106
0 HG00108
0 HG00109
0 HG00110
0 HG00111
0 HG00112
0 HG00113
0 HG00114
0 HG00116
0 HG00117
0 HG00118
0 HG00119
0 HG00120
0 HG00121
0 HG00122
0 HG00123
0 HG00124
0 HG00125
0 HG00126
0 HG00127
0 HG00128
0 HG00129
0 HG00130
0 HG00131
0 HG00133
0 HG00134
0 HG00135
0 HG00136
0 HG00137
0 HG00138
0 HG00139
0 HG00140
0 HG00141
0 HG00142
0 HG00143
0 HG00146
0 HG00148
0 HG00149
0 HG00150
0 HG00151
0 HG00152
0 HG00154
0 HG00155
0 HG00156
0 HG00158
0 HG00159
0 HG00160
0 HG00171
0 HG00173
0 HG00174
0 HG00176
0 HG00177
0 HG00178
0 HG00179
0 HG00180
0 HG00182
0 HG00183
0 HG00185
0 HG00186
0 HG00187
0 HG00188
0 HG00189
0 HG00190
0 HG00231
0 HG00232
0 HG00233
0 HG00234
0 HG00235
0 HG00236
0 HG00237
0 HG00238
0 HG00239
0 HG00240
0 HG00242
0 HG00243
0 HG00244
0 HG00245
0 HG00246
0 HG00247
0 HG00249
0 HG00250
0 HG00251
0 HG00252
0 HG00253
0 HG00254
0 HG00255
0 HG00256
0 HG00257
0 HG00258
0 HG00259
0 HG00260
0 HG00261
0 HG00262
0 HG00263
0 HG00264
0 HG00265
0 HG00266
0 HG00267
0 HG00268
0 HG00269
0 HG00270
0 HG00271
0 HG00272
0 HG00273
0 HG00274
0 HG00275
0 HG00276
0 HG00277
0 HG00278
0 HG00280
0 HG00281
0 HG00282
0 HG00284
0 HG00285
0 HG00306
0 HG00309
0 HG00310
0 HG00311
0 HG00312
0 HG00313
0 HG00315
0 HG00318
0 HG00319
0 HG00320
0 HG00321
0 HG00323
0 HG00324
0 HG00325
0 HG00326
0 HG00327
0 HG00328
0 HG00329
0 HG00330
0 HG00331
0 HG00332
0 HG00334
0 HG00335
0 HG00336
0 HG00337
0 HG00338
0 HG00339
0 HG00341
0 HG00342
0 HG00343
0 HG00344
0 HG00345
0 HG00346
0 HG00349
0 HG00350
0 HG00351
0 HG00353
0 HG00355
0 HG00356
0 HG00357
0 HG00358
0 HG00359
0 HG00360
0 HG00361
0 HG00362
0 HG00364
0 HG00366
0 HG00367
0 HG00369
0 HG00372
0 HG00373
0 HG00375
0 HG00376
0 HG00377
0 HG00378
0 HG00381
0 HG00382
0 HG00383
0 HG00384
0 HG01334
0 HG01515
0 HG01516
0 HG01518
0 HG01519
0 HG01521
0 HG01522
0 HG01617
0 HG01618
0 HG01619
0 HG01620
0 HG01623
0 HG01624
0 HG01625
0 HG01626
0 NA06984
0 NA06986
0 NA06989
0 NA06994
0 NA07000
0 NA07037
0 NA07048
0 NA07051
0 NA07056
0 NA07347
0 NA07357
0 NA10847
0 NA10851
0 NA11829
0 NA11830
0 NA11831
0 NA11843
0 NA11892
0 NA11893
0 NA11894
0 NA11919
0 NA11920
0 NA11930
0 NA11931
0 NA11932
0 NA11933
0 NA11992
0 NA11993
0 NA11994
0 NA11995
0 NA12003
0 NA12004
0 NA12006
0 NA12043
0 NA12044
0 NA12045
0 NA12046
0 NA12058
0 NA12144
0 NA12154
0 NA12155
0 NA12249
0 NA12272
0 NA12273
0 NA12275
0 NA12282
0 NA12283
0 NA12286
0 NA12287
0 NA12340
0 NA12341
0 NA12342
0 NA12347
0 NA12348
0 NA12383
0 NA12399
0 NA12400
0 NA12413
0 NA12489
0 NA12546
0 NA12716
0 NA12717
0 NA12718
0 NA12748
0 NA12749
0 NA12750
0 NA12751
0 NA12761
0 NA12763
0 NA12775
0 NA12777
0 NA12778
0 NA12812
0 NA12814
0 NA12815
0 NA12827
0 NA12829
0 NA12830
0 NA12842
0 NA12843
0 NA12872
0 NA12873
0 NA12874
0 NA12889
0 NA12890
0 NA20502
0 NA20503
0 NA20504
0 NA20505
0 NA20506
0 NA20507
0 NA20508
0 NA20509
0 NA20510
0 NA20512
0 NA20513
0 NA20515
0 NA20516
0 NA20517
0 NA20518
0 NA20519
0 NA20520
0 NA20521
0 NA20522
0 NA20524
0 NA20525
0 NA20527
0 NA20528
0 NA20529
0 NA20530
0 NA20531
0 NA20532
0 NA20533
0 NA20534
0 NA20535
0 NA20536
0 NA20537
0 NA20538
0 NA20539
0 NA20540
0 NA20541
0 NA20542
0 NA20543
0 NA20544
0 NA20581
0 NA20582
0 NA20585
0 NA20586
0 NA20588
0 NA20589
0 NA20752
0 NA20753
0 NA20754
0 NA20755
0 NA20756
0 NA20757
0 NA20758
0 NA20759
0 NA20760
0 NA20761
0 NA20765
0 NA20766
0 NA20768
0 NA20769
0 NA20770
0 NA20771
0 NA20772
0 NA20773
0 NA20774
0 NA20775
0 NA20778
0 NA20783
0 NA20785
0 NA20786
0 NA20787
0 NA20790
0 NA20792
0 NA20795
0 NA20796
0 NA20797
0 NA20798
0 NA20799
0 NA20800
0 NA20801
0 NA20802
0 NA20803
0 NA20804
0 NA20805
0 NA20806
0 NA20807
0 NA20808
0 NA20809
0 NA20810
0 NA20811
0 NA20812
0 NA20813
0 NA20814
0 NA20815
0 NA20816
0 NA20818
0 NA20819
0 NA20826
0 NA20828
